# Supplementary material for: Using the predictive model of difficult endotracheal intubation to examine different simulators for airway management training: a pilot cross-sectional observational study
Source: BMC Med Educ. 2025 Jun 6;25:848. doi: 10.1186/s12909-025-07413-2 (PMC12144714; doi:10.1186/s12909-025-07413-2)
Supplement: Supplementary file 2 — Supplementary Material 2 [file 12909_2025_7413_MOESM2_ESM.xlsx]

## Sheet: 工作表1
			PGY	2		20.35	414.123
			R1	4		13.19	173.976
			R2	5		17.99	323.64
			R3	4		19.31	372.876
			R4	4		24.12	581.774
				19			19.3204
