# Supplementary material for: Using the predictive model of difficult endotracheal intubation to examine different simulators for airway management training: a pilot cross-sectional observational study
Source: BMC Med Educ. 2025 Jun 6;25:848. doi: 10.1186/s12909-025-07413-2 (PMC12144714; doi:10.1186/s12909-025-07413-2)
Supplement: Supplementary file 5 — Supplementary Material 5 [file 12909_2025_7413_MOESM5_ESM.txt]

setwd("F:/Research")
data <- read.csv("endo data.csv")

if (!requireNamespace("DescTools", quietly = TRUE)) {
  install.packages("DescTools")
}
library(DescTools)

numeric_vars <- c("Asec", "Alaryn", "Adiff", "Bsec", "Blaryn", "Bdiff")
category_vars <- c("Asuccess", "Bsuccess", "Ateeth", "Bteeth", "Astomach", "Bstomach", "Acuff", "Bcuff")

numeric_stats <- sapply(numeric_vars, function(var) {
  mean_val <- mean(data[[var]], na.rm = TRUE)
  sd_val <- sd(data[[var]], na.rm = TRUE)
  c(Mean = mean_val, SD = sd_val)
})

category_stats <- sapply(category_vars, function(var) {
  percentage <- mean(data[[var]] == 1, na.rm = TRUE) * 100
  paste("Percentage of 1:", round(percentage, 2), "%")
})

numeric_stats
category_stats

variables <- list(c("Asec", "Bsec"),
                  c("Asuccess", "Bsuccess"),
                  c("Ateeth", "Bteeth"),
                  c("Astomach", "Bstomach"),
                  c("Acuff", "Bcuff"),
                  c("Alaryn", "Blaryn"),
                  c("Adiff", "Bdiff"))

wilcox_results <- lapply(variables, function(pair) {
  wilcox.test(data[[pair[1]]], data[[pair[2]]], paired = TRUE)
})

names(wilcox_results) <- sapply(variables, paste, collapse = "-")
for (i in seq_along(wilcox_results)) {
  cat("Variables:", names(wilcox_results)[i], "\n")
  print(wilcox_results[[i]])
}
